# Supplementary material for: ATG7-deficient fibroblast promotes breast cancer progression via exosome-mediated downregulation of SCARB1
Source: Cell Death Dis. 2025 Jul 24;16(1):556. doi: 10.1038/s41419-025-07885-6 (PMC12289893; doi:10.1038/s41419-025-07885-6)
Supplement: Supplementary file 3 — Supplementary Table 1 [file 41419_2025_7885_MOESM3_ESM.xlsx]

## Sheet: Sheet1
Supplementary Table 1
Primers Squence List:
Tgfβ1	Forward	5'-TACCTGAACCCGTGTTGCTCTC-3'
	Reverse	5'-GTTGCTGAGGTATCGCCAGGAA-3'
Sdf1	Forward	5'-CTCAACACTCCAAACTGTGCCC-3'
	Reverse	5'-CTCCAGGTACTCCTGAATCCAC-3'
Mmp2	Forward	5'-AGCGAGTGGATGCCGCCTTTAA-3'
	Reverse	5'-CATTCCAGGCATCTGCGATGAG-3'
Il-6	Forward	5'-AGACAGCCACTCACCTCTTCAG-3'
	Reverse	5'-TTCTGCCAGTGCCTCTTTGCTG-3'
Hmga1	Forward	5'-CTCACTCTCAGGAGACCATTGC-3'
	Reverse	5'-CCACAAGCCAAACGACTTCCAG-3'
Dtx3	Forward	5'-CTGGACAAACCTCAGCCCTAAC-3'
	Reverse	5'-AACCTGAGCCTTGGACACCAAC-3'
Sox13	Forward	5'-GTGCGGAGATTCAACACTGCCA-3'
	Reverse	5'-CGGCAATGTTCTCACACAGACG-3'
Nsmf	Forward	5'-GTGCTCGGCTTCCCGTGCAA -3'
	Reverse	5'-CTCGAAGAGCATGAAGTTGGGC-3'
Bcorl1	Forward	5'-GCTGCCTACTTCGGAGTCTATG-3'
	Reverse	5'-TGCGACTGCCGTCACACTCTG-3'
Ring	Forward	5'-GTGCGGAGATTCAACACTGCCA-3'
	Reverse	5'-CGGCAATGTTCTCACACAGACG-3'
Scarb1	Forward	5'-GTGCTCGGCTTCCCGTGCAA -3'
	Reverse	5'-CTCGAAGAGCATGAAGTTGGGC-3'
Tcn2	Forward	5'-GCTGCCTACTTCGGAGTCTATG-3'
	Reverse	5'-TGCGACTGCCGTCACACTCTG-3'
Eif4g1	Forward	5'-GTGCTCGGCTTCCCGTGCAA -3'
	Reverse	5'-CTCGAAGAGCATGAAGTTGGGC-3'
Atp6v0b	Forward	5'-GCTGCCTACTTCGGAGTCTATG-3'
	Reverse	5'-TGCGACTGCCGTCACACTCTG-3'
Gapdh	Forward	5'-GGAGTCCACTGGCGTCTTCA-3'
	Reverse	5'-GTCATGAGTCCTTCCACGATACC-3'
Luciferase	Forward	5'-CGACGCGTATGGAAGACGCCAAAAACATA-3'
	Reverse	5'-CCGCTCGAGCACGGCGATCTTTCCGCCCTT-3'
Ring1 3'UTR	Forward	5'- GGACTAGTTGTCACAAGGGGACAGCTGG -3'
	Reverse	5'- CCCAAGCTTGCAGAGAACGGCCTGCCTCC -3'
Hmga1 3'UTR	Forward	5'- GGACTAGTCATAGCCACTGAGGAGCA -3'
	Reverse	5'- CCCAAGCTTATAAGAAACCAGGGAGGAAG -3'
Scarb1 3'UTR	Forward	5'- GGACTAGTGGTCCTGAAGACACTATAAG -3'
	Reverse	5'- CCCAAGCTTGTTGAATCAGTGAAAAGGTT -3'
Dtx3 3'UTR	Forward	5'- GGACTAGTGGGACAGCTCCTTTGCCAAG -3'
	Reverse	5'- CCCAAGCTTAGAGTTGCATATTTCACTT -3'
Sox13 3'UTR	Forward	5'- GGACTAGTCCTTCCTGAACTATCTTGGTA -3'
	Reverse	5'- CGACGCGTCCTGAAATGGTCGGTCTTTA -3'
Hmga1-3'UTR mut	Forward	5'-CTCCCTATGGTTCTGGTTCCATCTTCTCC-3'
	Reverse	5'AACCAGAACCATAGGGAGGAGCGAAAAGGAGG-3'
Scarb1-3'UTR mut	Forward	5'- CCCCCAAAAAAAGGCATCTAGTGTACCTCACCAGAGG-3'
	Reverse	5'- ATGCCTTTTTTTGGGGGGGTGTAGACGGCCCA-3'
Dtx3-3'UTR mut	Forward	5'- CCCCTAAAAAAACACTGGCCAAGTGCTCCAGC-3'
	Reverse	5'- CAGTGTTTTTTTAGGGGAAGGGACCATGTCCT-3'
shRab27a#1	Forward	5'-CCGGGCTTCTGTTCGACCTGACAAACTCGAGTTTGTCAGGTCGAACAGAAGCTTTTTG -3'
	Reverse	5'- AATTCAAAAAGCTTCTGTTCGACCTGACAAACTCGAGTTTGTCAGGTCGAACAGAAGC -3'
shRab27a#2	Forward	5'-CCGGCGAAACTGGATAAGCCAGCTACTCGAGTAGCTGGCTTATCCAGTTTCGTTTTTG -3'
	Reverse	5'- AATTCAAAAAGCTTCTGTTCGACCTGACAAACTCGAGTTTGTCAGGTCGAACAGAAGC -3'
shScarb1#1	Forward	5'-CCGGCCCTTTCTACTTGTCTGTCTACTCGAGTAGACAGACAAGTAGAAAGGGTTTTTG -3'
	Reverse	5'- AATTCAAAAACCCTTTCTACTTGTCTGTCTACTCGAGTAGACAGACAAGTAGAAAGGG -3'
shScarb1#2	Forward	5'- CCGGCCTGTGTTGTCAGAAGCTGTTCTCGAGAACAGCTTCTGACAACACAGGTTTTTG -3'
	Reverse	5'- AATTCAAAAACCTGTGTTGTCAGAAGCTGTTCTCGAGAACAGCTTCTGACAACACAGG -3'
Atg7	Forward	5'- CGTTGCCCACAGCATCATCTTC -3'
	Reverse	5'- CACTGAGGTTCACCATCCTTGG -3'
shAtg7#1	Forward	5'- CCGGGCCTGCTGAGGAGCTCTCCATCTCGAGCGGACGACTCCTCGAGAGGTATTTTTG -3'
	Reverse	5'- AATTCAAAAAGCCTGCTGAGGAGCTCTCCATCTCGAGCGGACGACTCCTCGAGAGGTA -3'
shAtg7#2	Forward	5'- CCGGGCTTTGGGATTTGACACATTTCTCGAGCGAAACCCTAAACTGGTGAAATTTTTG -3'
	Reverse	5'- AATTCAAAAAGCTTTGGGATTTGACACATTTCTCGAGCGAAACCCTAAACTGGTGAAA -3'
